# Supplementary material for: The Young Carers’ Journey: A Systematic Review and Meta Ethnography
Source: Int J Environ Res Public Health. 2022 May 10;19(10):5826. doi: 10.3390/ijerph19105826 (PMC9140828; doi:10.3390/ijerph19105826)
Supplement: Supplementary file 1 [file ijerph-19-05826-s001.zip]

Archive with 1 entries (1 files):
- ijerph-1645883-supplementary.pdf
